# Supplementary material for: Targeting G6PD (Glucose-6-Phosphate Dehydrogenase) as a Biomarker of Therapeutic Vulnerability in Renal Cell Carcinoma
Source: Int J Mol Sci. 2026 Mar 20;27(6):2844. doi: 10.3390/ijms27062844 (PMC13027040; doi:10.3390/ijms27062844)
Supplement: Supplementary file 1 [file ijms-27-02844-s001.zip › Supplementary material S1.xlsx]

## Sheet: patient_data_G6PD_NADK
Patients	Diagnosis_date	Sex	Age_years	Age_Groups	Race	Triad of symptoms	BMI	Comorbidities	Smoking and Alcohol	Family history of cancer	Treatment	Type_surgery	Laterality	Histopathological type	Tumor diameter	T	N	Tumor Staging	Fuhrman	Necrosis	Angiolymphatic invasion	Metastasis	Recurrence	Death	Survival_months	Immunostaining_Intensity_G6PD	Immunostaining_Percentage_of_positive_cells_G6PD	Immunostaining_Score_G6PD	Immunostaining_expression_Groups_G6PD
1	Feb.21,2000	female	83	≥50	white	no	no data	yes	no data	no report	surgery	radical	left	chRCC	<7 cm	1 and 2	Nx	1	3	yes	no	no data	no data	yes	70	negative	negative	0	low
2	Apr.13,2000	male	68	≥50	white	no	no data	yes	no	no report	surgery	radical	left	pRCC	<7 cm	1 and 2	Nx	1	3	yes	no	no	no data	no	no data	negative	negative	0	low
3	Oct.13,2000	female	48	<50	white	no	obesity	no	yes	parents/siblings	surgery	radical	right	ccRCC	<7 cm	1 and 2	Nx	1	2	yes	no	no	no	no	274	negative	negative	0	low
4	Jan.04,2001	female	62	≥50	white	yes	no data	yes	no	no report	surgery	radical	left	ccRCC	<7 cm	1 and 2	Nx	1	2	yes	no	no	no	no	3	negative	negative	0	low
5	Feb.12,2001	female	67	≥50	white	no	eutrophic	yes	yes	no report	surgery	radical	left	ccRCC	>7cm	3 and 4	N0	3	2	no	yes	no	no data	yes	15	negative	negative	0	low
6	Oct.23,2001	female	65	≥50	white	no	no data	yes	no	no report	surgery	radical	right	ccRCC	>7cm	3 and 4	N0	3	4	yes	no data	no	no	yes	1	negative	negative	0	low
7	Jul.08,2002	male	47	<50	white	yes	no data	no	yes	no report	surgery	radical	left	ccRCC	>7cm	3 and 4	Nx	4	4	yes	yes	yes	no data	yes	25	negative	negative	0	low
8	Apr.16,2003	male	53	≥50	white	yes	no data	no	yes	no report	surgery	radical	left	pRCC	<7 cm	1 and 2	N1	3	2	no	no	no	no	yes	1	negative	negative	0	low
9	Apr.05,2004	male	71	≥50	black	no	no data	yes	yes	no report	surgery	radical	left	ccRCC	>7cm	1 and 2	Nx	2	2	yes	no	no	no	no	207	negative	negative	0	low
10	Jul.08,2005	female	65	≥50	white	no	no data	no	yes	no report	surgery	radical	left	ccRCC	>7cm	3 and 4	N0	3	1	yes	no	no	no data	no	1	negative	negative	0	low
11	Mar.20,2006	male	75	≥50	black	yes	no data	no	yes	parents/siblings	surgery	radical	right	ccRCC	>7cm	1 and 2	Nx	2	2	yes	no data	no	no data	no	no data	negative	negative	0	low
12	Aug.21,2006	female	69	≥50	white	no	eutrophic	yes	no	no report	surgery	radical	left	ccRCC	>7cm	3 and 4	Nx	4	3	yes	yes	no	no	no	145	negative	negative	0	low
13	Sep.13,2005	male	39	<50	white	no	no data	yes	no	no report	surgery	radical	right	ccRCC	<7 cm	1 and 2	N0	1	2	no	no data	no	no	no	135	negative	negative	0	low
14	Mar.29,2007	male	71	≥50	white	no	no data	yes	yes	no report	surgery	radical	left	pRCC	<7 cm	1 and 2	Nx	1	3	no	no	no	no	no	164	negative	negative	0	low
15	May12,2008	female	52	≥50	white	yes	obesity	yes	yes	no report	surgery	radical	right	ccRCC	>7cm	1 and 2	Nx	2	3	yes	no	no	no data	no	73	negative	negative	0	low
16	Oct.10,2008	male	72	≥50	white	yes	eutrophic	yes	yes	no report	surgery	radical	right	ccRCC	>7cm	1 and 2	Nx	2	3	yes	no	no	no data	no	49	moderate	26 to 50%	4	low
17	Oct.13,2008	female	56	≥50	white	no	obesity	yes	no	no report	surgery	radical	left	ccRCC	>7cm	1 and 2	Nx	2	1	no	no	no	no	no	135	negative	negative	0	low
18	Oct.20,2008	female	50	≥50	black	no data	no data	no data	no data	no report	no data	radical	left	ccRCC	>7cm	1 and 2	N1	3	3	yes	yes	no data	no data	no data	no data	strong	51 to 75%	9	high
19	Jul.30,2009	male	12	<50	white	no	no data	yes	no	no report	surgery	radical	left	ccRCC	<7cm	1 and 2	Nx	1	2	yes	no	no	no data	no	36	negative	negative	0	low
20	Jan18,2010	male	47	<50	white	yes	no data	no	no	no report	surgery	radical	left	ccRCC	>7cm	3 and 4	Nx	3	3	yes	yes	no	no	yes	1	negative	negative	0	low
21	Jun.04,2010	female	52	≥50	white	no	obesity	yes	no	no report	surgery	radical	left	ccRCC	<7 cm	1 and 2	Nx	1	1	no	no	no	no	no	47	negative	negative	0	low
22	Oct.21,2010	male	70	≥50	white	no	no data	yes	no	no report	surgery	radical	right	ccRCC	>7cm	3 and 4	Nx	3	2	yes	no	no	no	yes	1	negative	negative	0	low
23	Mar.24,2011	male	56	≥50	black	no	obesity	yes	no	parents/siblings	surgery and others	radical	right	ccRCC	>7cm	1 and 2	Nx	4	2	yes	yes	no	yes	no	106	negative	negative	0	low
24	Apr.18,2011	female	56	≥50	black	no	no data	yes	yes	no report	surgery	radical	left	ccRCC	>7cm	1 and 2	Nx	2	2	yes	no	no	no	no	135	negative	negative	0	low
25	Apr.19,2011	male	54	≥50	white	no	no data	yes	no	no report	surgery	radical	right	ccRCC	>7cm	3 and 4	N1	3	2	yes	no	no	no data	no	21	negative	negative	0	low
26	May13,2011	male	63	≥50	black	no	no data	yes	yes	no report	surgery	radical	right	ccRCC	<7 cm	1 and 2	N0	1	2	no	no	no	no data	no	12	negative	negative	0	low
27	Jun.09,2011	female	49	<50	black	yes	no data	no	yes	no report	surgery	radical	right	ccRCC	>7cm	1 and 2	N0	1	3	no	no	no	no	no	141	negative	negative	0	low
28	Aug.22,2011	male	76	≥50	no data	no	no data	yes	no	no report	surgery	partial	right	chRCC	<7 cm	1 and 2	Nx	1	2	no	no	no	no data	no	7	negative	negative	0	low
29	Oct.17,2011	male	69	≥50	black	no	no data	yes	no	no report	surgery	radical	right	pRCC	>7cm	1 and 2	Nx	2	2	yes	no	no	no data	no	34	weak	>75%	4	low
30	Jan.25,2012	male	63	≥50	white	no	obesity	yes	yes	no report	surgery	radical	right	pRCC	>7cm	1 and 2	Nx	2	2	yes	no	no	no	no	135	weak	<25%	1	low
31	Feb.24,2012	male	46	<50	white	no	no data	no	yes	no report	surgery	radical	right	ccRCC	<7 cm	1 and 2	Nx	1	2	yes	no	no	no	no	75	negative	negative	0	low
32	Mar.05,2012	male	72	≥50	black	no	eutrophic	yes	yes	no report	surgery and others	radical	left	ccRCC	>7cm	3 and 4	Nx	4	2	no	no	yes	no data	no	no data	negative	negative	0	low
33	Apr.16,2012	male	49	<50	white	no	no data	no	no	no report	surgery	partial	right	ccRCC	<7 cm	1 and 2	Nx	1	1	no	no	no	no data	no	123	negative	negative	0	low
34	May21,2012	male	80	≥50	white	no	obesity	yes	no	no report	surgery	radical	left	ccRCC	<7 cm	1 and 2	Nx	1	2	no	no	no	no	no	70	negative	negative	0	low
35	Aug.02,2012	male	69	≥50	white	no	obesity	yes	no	no report	surgery	radical	left	ccRCC	>7cm	3 and 4	Nx	3	2	yes	yes	no	no data	no	no data	negative	negative	0	low
36	Sep.05,2012	male	65	≥50	black	yes	no data	yes	no	no report	surgery	no data	no data	ccRCC	>7cm	1 and 2	Nx	2	2	no	no	no	no data	no	16	negative	negative	0	low
37	Dec.04,2012	male	78	≥50	white	no	no data	no	no	no report	surgery	partial	left	ccRCC	<7 cm	1 and 2	Nx	1	3	yes	no	no	no	no	51	weak	<25%	0	low
38	Feb.05,2013	male	57	≥50	black	no	obesity	yes	yes	no report	surgery	radical	left	ccRCC	<7 cm	1 and 2	Nx	1	1	no	no	no	no data	no	8	strong	<25%	3	low
39	Mar.12,2013	male	29	<50	white	yes	obesity	no	no	no report	surgery	partial	right	chRCC	<7 cm	1 and 2	Nx	1	3	no	no	no	no data	no	15	negative	26 to 50%	2	low
40	Aug.05,2013	male	65	≥50	white	no	obesity	no	yes	no report	surgery	partial	right	pRCC	<7 cm	1 and 2	Nx	1	3	no	no	no	no	no	122	strong	>75%	12	high
41	Feb.10,2014	female	66	≥50	white	yes	obesity	yes	no	no report	surgery	radical	right	ccRCC	>7cm	1 and 2	Nx	1	2	yes	no	no	no data	no	12	negative	negative	0	low
42	Aug.25,2014	male	69	≥50	white	no	eutrophic	yes	yes	parents/siblings	surgery	radical	right	ccRCC	<7 cm	1 and 2	Nx	1	3	yes	no	no	no	no	34	negative	negative	0	low
43	Sep.01,2014	male	55	≥50	black	no	obesity	no	yes	no report	surgery	radical	right	ccRCC	<7 cm	1 and 2	Nx	1	2	no	no	no	no	no	20	negative	negative	0	low
44	Sep.09,2014	female	45	<50	black	yes	obesity	yes	no	no report	surgery	radical	left	pRCC	>7cm	3 and 4	N0	4	4	yes	no	no	yes	yes	41	strong	>75%	12	high
45	Jan.29,2015	male	60	≥50	black	yes	obesity	yes	yes	no report	surgery	radical	left	pRCC	<7 cm	1 and 2	Nx	1	3	yes	no	no	no data	no	90	weak	<25%	1	low
46	Aug.04,2015	female	48	<50	black	no	obesity	yes	no	no data	surgery	radical	right	chRCC	>7cm	1 and 2	Nx	2	3	yes	no	no	no	no	95	weak	>75%	4	low
47	Sep.03,2015	male	49	<50	white	no	obesity	no	yes	no report	surgery	radical	right	ccRCC	>7cm	1 and 2	Nx	1	2	no	yes	no	no	no	96	negative	negative	0	low
48	Oct.19,2015	male	70	≥50	white	no	no data	no	no data	no report	surgery	radical	right	ccRCC	no data	3 and 4	Nx	3	2	yes	no	no	no data	no	no data	negative	negative	0	low
49	Oct.20,2015	male	70	≥50	white	no	eutrophic	yes	yes	no report	surgery	radical	right	ccRCC	>7cm	3 and 4	Nx	3	3	yes	no	no	no data	no	no data	negative	negative	0	low
50	Oct.29,2015	male	75	≥50	white	no	eutrophic	yes	yes	no report	surgery	radical	right	pRCC	<7 cm	1 and 2	Nx	1	2	yes	no	no	no	no	94	weak	<25%	1	low
51	Nov.25,2015	female	61	≥50	black	no	obesity	yes	no	no report	surgery	radical	right	ccRCC	>7cm	1 and 2	Nx	2	3	yes	no	no	no	no	73	strong	51 to 75%	9	high
52	Dec.08,2015	male	63	≥50	white	no data	no data	no data	no data	no data	no data	no data	left	ccRCC	<7 cm	1 and 2	Nx	1	1	no	no	no data	no data	no data	no data	negative	negative	0	low
53	Dec.08,2015	male	52	≥50	black	no	no data	yes	yes	no report	surgery	radical	right	ccRCC	<7 cm	1 and 2	Nx	1	2	no	no	no	no	no	92	negative	negative	0	low
54	Feb.26,2016	female	68	≥50	white	no data	no data	no data	no	no data	no data	radical	right	ccRCC	<7 cm	1 and 2	Nx	1	2	yes	no	no	no	no	16	negative	negative	0	low
55	Mar.08,2016	male	59	≥50	white	yes	obesity	no	yes	no report	surgery	radical	left	ccRCC	<7 cm	1 and 2	N0	4	3	no	no	yes	no	yes	1	negative	negative	0	low
56	Mar.08,2016	female	53	≥50	black	yes	no data	no	yes	no report	surgery and others	radical	left	pRCC	>7cm	3 and 4	Nx	4	3	yes	yes	yes	no	yes	2	weak	51 to 75%	3	low
57	May18,2016	male	45	<50	black	yes	obesity	yes	no	no report	surgery	radical	left	ccRCC	>7cm	3 and 4	N0	4	2	yes	yes	yes	no	no	3	negative	negative	0	low
58	Jun.04,2016	female	71	≥50	white	no data	no data	no data	no data	no data	no data	partial	left	ccRCC	>7cm	1 and 2	Nx	2	3	no	no	no data	no data	no data	no data	negative	negative	0	low
59	Jun.28,2016	male	67	≥50	black	no data	no data	no	yes	no data	surgery	radical	right	ccRCC	<7 cm	1 and 2	Nx	1	4	yes	no	no	no	no	14	negative	negative	0	low
60	Jul.07,2016	male	76	≥50	white	no	no data	yes	yes	no report	surgery	radical	right	ccRCC	>7cm	3 and 4	Nx	4	2	yes	no	yes	no	no	7	negative	negative	0	low
61	Jul.18,2016	male	68	≥50	black	no	obesity	no	no data	no report	surgery	radical	right	ccRCC	>7cm	1 and 2	N0	2	2	yes	yes	no	no	no	34	negative	negative	0	low
62	Jul.22,2016	male	66	≥50	no data	no data	eutrophic	no data	yes	no data	sugery	partial	both	ccRCC	>7cm	1 and 2	Nx	1	2	no	no	no data	no data	no data	no data	negative	negative	0	low
63	Aug.09,2016	male	43	<50	white	no	obesity	no	no data	no report	surgery and others	radical	left	ccRCC	>7cm	3 and 4	N0	4	4	yes	no	yes	no	yes	10	negative	negative	0	low
64	Aug.05,2016	male	54	≥50	black	no data	obesity	yes	no data	no data	no data	radical	right	ccRCC	<7 cm	3 and 4	Nx	3	2	yes	no	no	no data	no	2	negative	negative	0	low
65	Aug.26,2016	male	72	≥50	white	no data	no data	yes	no data	no data	surgery	radical	right	ccRCC	<7 cm	1 and 2	Nx	1	2	no	no	no	no	no	52	negative	negative	0	low
66	Sep.02,2016	male	53	≥50	black	no	obesity	no	yes	no report	surgery	radical	right	pRCC	>7cm	3 and 4	Nx	3	2	yes	no	no	no	no	82	negative	negative	0	low
67	Oct.20,2016	male	61	≥50	white	no	obesity	yes	yes	no report	surgery	radical	left	ccRCC	<7 cm	1 and 2	Nx	1	1	yes	no	no	no	no	66	negative	negative	0	low
68	Nov.07,2016	female	58	≥50	white	no	obesity	yes	yes	no report	surgery and others	radical	left	ccRCC	>7cm	3 and 4	Nx	4	3	yes	no	no	yes	no	41	negative	negative	0	low
69	Feb.02,2017	female	57	≥50	white	no	no data	yes	no	no report	surgery	radical	left	ccRCC	>7cm	1 and 2	N0	1	4	yes	no	no	no	no	4	moderate	26 to 50%	4	low
70	Feb.24,2017	female	68	≥50	white	no	obesity	yes	no	no report	surgery	radical	left	ccRCC	<7 cm	1 and 2	Nx	1	1	no	no	no	no	no	70	negative	negative	0	low
71	Jul.14,2017	male	57	≥50	black	no	no data	no	yes	no report	surgery	radical	right	pRCC	>7cm	1 and 2	Nx	2	2	yes	no	no	no	no	18	negative	negative	0	low
72	Aug.24,2017	male	51	≥50	black	no	eutrophic	no	no data	parents/siblings	surgery	radical	right	pRCC	<7 cm	1 and 2	Nx	1	2	no	no	no	no	no	73	weak	26 to 50%	2	low
73	Oct.24,2017	female	60	≥50	white	no	obesity	yes	no data	uncles/grandparents	surgery	radical	right	pRCC	>7cm	3 and 4	Nx	3	2	yes	no	no	no	no	70	weak	51 to 75%	3	low
74	Mar.01,2018	female	50	≥50	white	no	no data	no	yes	no report	surgery	partial	right	ccRCC	<7 cm	1 and 2	Nx	1	2	yes	no	no	no	no	59	negative	negative	0	low
75	Feb.16,2018	female	74	≥50	black	no	obesity	yes	no	no report	surgery	radical	left	ccRCC	<7 cm	1 and 2	N0	1	3	yes	no	no	no	no	2	negative	negative	0	low
76	Apr.09,2018	male	91	≥50	white	yes	obesity	yes	yes	no report	surgery	radical	right	chRCC	<7 cm	1 and 2	Nx	1	3	no	no	no	no	no	61	negative	negative	0	low
77	Apr.18,2018	male	61	≥50	white	yes	eutrophic	yes	yes	no report	surgery	radical	right	ccRCC	<7 cm	1 and 2	Nx	1	2	yes	no	no	no	no	19	negative	negative	0	low
78	May08,2018	male	68	≥50	white	no	obesity	yes	no	parents/siblings	surgery	partial	left	pRCC	<7 cm	1 and 2	Nx	1	2	no	no	no	no	no	1	negative	negative	0	low
79	May18,2018	female	52	≥50	black	no	obesity	yes	yes	no report	surgery	radical	left	ccRCC	<7 cm	1 and 2	N0	1	2	no	no	no	no	no	38	negative	negative	0	low
80	Jun.06,2018	female	68	≥50	white	no	obesity	yes	yes	parents/siblings	surgery	radical	left	ccRCC	<7 cm	1 and 2	Nx	1	2	no	no	no	no	no	60	negative	negative	0	low
81	Jun.25,2018	male	72	≥50	white	no	eutrophic	yes	no	no report	surgery	partial	left	chRCC	<7 cm	1 and 2	Nx	1	3	no	no	no	no	no	42	weak	>75%	4	low
82	Jun.21,2018	female	64	≥50	black	no	obesity	yes	no	uncles/grandparents	surgery	radical	right	ccRCC	<7 cm	1 and 2	Nx	1	2	yes	no	no	no	no	63	negative	negative	0	low
83	Sep.05,2018	male	67	≥50	white	no	eutrophic	yes	yes	parents/siblings	surgery	radical	left	ccRCC	>7cm	3 and 4	N0	3	3	yes	no	no	no	no	60	weak	<25%	1	low
84	Sep.04,2018	male	75	≥50	white	no	obesity	no	yes	no report	surgery	radical	left	ccRCC	>7cm	1 and 2	Nx	2	2	yes	no	no	no	yes	1	weak	26 to 50%	2	low
85	Sep.06,2018	male	53	≥50	white	no	no data	no	no	no report	surgery	partial	right	ccRCC	<7 cm	1 and 2	Nx	1	2	no	no	no	no	no	55	negative	negative	0	low
86	Nov.08,2018	male	72	≥50	black	yes	obesity	yes	yes	no report	surgery	radical	left	ccRCC	>7cm	3 and 4	Nx	3	3	yes	yes	no	yes	no	57	negative	negative	0	low
87	Nov.08,2018	male	78	≥50	white	no	no data	yes	yes	no report	surgery	radical	right	ccRCC	>7cm	3 and 4	Nx	4	3	yes	yes	yes	no	yes	1	negative	negative	0	low
88	Feb.19,2019	male	65	≥50	white	no	obesity	yes	yes	no report	surgery	radical	right	ccRCC	<7cm	1 and 2	Nx	4	3	yes	no	yes	no	yes	48	negative	negative	0	low
89	Apr.25,2019	female	69	≥50	white	no	no data	no	yes	no report	surgery	partial	right	pRCC	<7 cm	1 and 2	Nx	1	1	no	no data	no	no	no	42	strong	26 to 50%	6	high
90	Jul.08,2019	male	67	≥50	white	no	no data	yes	yes	no report	surgery	radical	left	ccRCC	<7 cm	1 and 2	N0	1	3	no	no	no	no	no	37	negative	negative	0	low
91	Jul.12,2019	male	56	≥50	white	no	no data	yes	yes	no report	surgery	radical	left	pRCC	<7 cm	1 and 2	no data	1	3	yes	no	no	no	no	37	negative	negative	0	low
92	Aug.05,2019	male	59	≥50	white	no	eutrophic	yes	yes	no report	surgery and others	radical	left	ccRCC	>7cm	3 and 4	N1	4	3	yes	yes	yes	no	yes	33	negative	negative	0	low
93	Aug.12,2019	male	65	≥50	white	no	obesity	yes	yes	no report	surgery	radical	right	ccRCC	<7 cm	1 and 2	Nx	1	3	no	no	no	no	no	43	negative	negative	0	low
94	Sep.12,2019	male	38	<50	white	no	obesity	yes	yes	no data	surgery	radical	right	ccRCC	<7 cm	1 and 2	Nx	1	2	yes	no	no	no	no	37	negative	negative	0	low
95	Oct.09,2019	female	66	≥50	white	no	obesity	no	yes	no report	surgery	radical	left	ccRCC	>7cm	3 and 4	N0	3	4	no	yes	no	no	no	42	negative	negative	0	low
96	Nov.01,2019	male	73	≥50	white	no	no data	yes	no	no report	surgery	partial	no data	ccRCC	>7cm	3 and 4	Nx	3	2	no	no	no	no	no	36	negative	negative	0	low
97	Oct.30,2019	female	62	≥50	white	no	no data	yes	yes	no report	surgery	partial	right	ccRCC	>7cm	1 and 2	Nx	1	2	yes	no	no	no	no	2	moderate	51 to 75%	6	high
98	Mar.30,2020	male	77	≥50	white	no	no data	yes	no	no report	surgery	radical	left	pRCC	<7 cm	1 and 2	Nx	1	1	no	no	no	no data	no	28	negative	negative	0	low
99	Apr.07,2020	male	64	≥50	white	no	obesity	yes	yes	parents/siblings	surgery	radical	right	ccRCC	<7 cm	1 and 2	Nx	1	3	yes	no	no	no	no	9	negative	negative	0	low
100	Apr.22,2020	male	54	≥50	white	no	eutrophic	yes	no	no report	surgery	radical	right	ccRCC	<7 cm	1 and 2	Nx	1	3	no	no	no	no	no	34	negative	negative	0	low
101	May14,2020	male	53	≥50	white	no	no data	yes	no	no report	surgery	radical	right	ccRCC	<7 cm	1 and 2	Nx	1	1	no	no	no	no	no	38	negative	negative	0	low
102	May12,2020	female	76	≥50	white	yes	no data	yes	no	no report	surgery	partial	left	ccRCC	<7 cm	1 and 2	Nx	1	1	no	no	no	no	no	28	negative	negative	0	low
103	Jun.30,2020	male	62	≥50	white	no	obesity	yes	no	no report	surgery	radical	left	ccRCC	>7cm	3 and 4	N0	3	1	no	yes	no	no	no	31	negative	negative	0	low
104	Sep.09,2020	male	74	≥50	black	yes	no data	yes	yes	no report	surgery	radical	left	ccRCC	>7cm	1 and 2	Nx	2	3	no	no	no	no	no	31	negative	negative	0	low
105	Oct.27,2020	female	55	≥50	black	no	eutrophic	no	yes	no report	surgery	partial	right	ccRCC	>7cm	3 and 4	Nx	4	1	no	no	no	yes	no	35	negative	negative	0	low
106	Nov.03,2020	female	63	≥50	white	no	no data	no	yes	no report	surgery	partial	right	ccRCC	<7 cm	1 and 2	Nx	1	1	no	no	no	no	no	34	negative	negative	0	low
107	Nov.12,2020	male	50	≥50	white	yes	obesity	no	yes	uncles/grandparents	surgery	radical	right	ccRCC	>7cm	3 and 4	Nx	3	3	yes	yes	no	yes	no	28	negative	negative	0	low
108	Nov.19,2020	male	61	≥50	white	no	no data	yes	yes	no data	surgery	radical	right	ccRCC	<7 cm	1 and 2	Nx	1	2	no	no	no	no	no	34	negative	negative	0	low
109	Nov.26,2020	male	41	<50	white	no	obesity	no	yes	uncles/grandparents	surgery	partial	right	ccRCC	<7 cm	1 and 2	Nx	1	2	no	no	no	no	no	34	negative	negative	0	low
110	Dec.07,2020	female	54	≥50	black	yes	obesity	yes	yes	no report	surgery	partial	left	ccRCC	<7 cm	1 and 2	Nx	1	1	no	no	no	no	no	9	negative	negative	0	low
111	Feb.05,2021	male	42	<50	white	no	eutrophic	yes	no	no report	surgery	radical	left	ccRCC	<7 cm	1 and 2	Nx	1	4	no	no	no	no	no	4	negative	negative	0	low
112	Feb.26,2021	male	66	≥50	black	no	no data	no	yes	no report	surgery	partial	right	ccRCC	<7 cm	1 and 2	Nx	1	3	no	no	no	no	no	7	negative	negative	0	low
113	May10,2021	male	66	≥50	black	no	no data	yes	yes	no report	surgery	partial	left	ccRCC	<7 cm	1 and 2	Nx	1	2	yes	no	no	no	no	25	negative	negative	0	low
114	May14,2021	female	53	≥50	white	no	obesity	yes	no	no report	surgery	radical	right	ccRCC	<7 cm	3 and 4	Nx	3	2	no	no	no	no	no	29	negative	negative	0	low
115	Jul.05,2021	female	63	≥50	black	no	no data	yes	no data	no report	surgery	partial	left	ccRCC	<7 cm	1 and 2	Nx	1	2	no	no	no	no	no	27	negative	negative	0	low
116	Jul.01,2021	male	54	≥50	white	no	obesity	no	no	no report	surgery and others	radical	right	pRCC	>7cm	3 and 4	N0	3	2	yes	no	no	yes	no	27	negative	negative	0	low
117	Jul.14,2021	male	48	<50	black	no	obesity	yes	yes	no report	surgery	partial	left	ccRCC	<7 cm	3 and 4	Nx	3	2	yes	no	no	no	no	24	negative	negative	0	low
118	Aug.09,2021	female	81	≥50	black	no	no data	yes	no	no report	surgery	radical	right	ccRCC	>7cm	3 and 4	N0	3	4	yes	no	no	no	yes	1	weak	51 to 75%	3	low
119	Aug.20,2021	male	63	≥50	black	no	no data	yes	no data	no report	surgery	partial	right	pRCC	<7 cm	1 and 2	Nx	1	2	yes	no	no	no	no	16	negative	negative	0	low
120	Sep.13,2021	female	73	≥50	white	no	no data	yes	no data	no report	surgery	radical	right	pRCC	>7cm	3 and 4	N1	3	3	yes	no	no	no	no	1	strong	>75%	12	high
121	Nov.11,2021	male	56	≥50	white	no	obesity	no	no	no report	surgery	partial	right	pRCC	>7cm	1 and 2	Nx	1	3	yes	no	no	no	no	22	negative	negative	0	low
