# Supplementary material for: Targeting G6PD (Glucose-6-Phosphate Dehydrogenase) as a Biomarker of Therapeutic Vulnerability in Renal Cell Carcinoma
Source: Int J Mol Sci. 2026 Mar 20;27(6):2844. doi: 10.3390/ijms27062844 (PMC13027040; doi:10.3390/ijms27062844)
Supplement: Supplementary file 1 [file ijms-27-02844-s001.zip › Supplementary material S2.xlsx]

## Sheet: NC and pRCC_cell lines
Cell_line	DeepMap_ID	DeepMap_link	Lineage	Lineage_Subtype	Lineage_Sub-Subtype
ABMT0616	ACH-003143	https://depmap.org/portal/cell_line/ACH-003143	Kidney	Non-Cancerous	Immortalized Epithelial Cells, Renal
ACHN	ACH-000046	https://depmap.org/portal/cell_line/ACH-000046	Kidney	Renal Cell Carcinoma	Papillary Renal Cell Carcinoma
CAKI2	ACH-000234	https://depmap.org/portal/cell_line/ACH-000234	Kidney	Renal Cell Carcinoma	Papillary Renal Cell Carcinoma
HA1E	ACH-001310	https://depmap.org/portal/cell_line/ACH-001310	Kidney	Non-Cancerous	Immortalized Embyonic Kidney Cells
HEKTE	ACH-000049	https://depmap.org/portal/cell_line/ACH-000049	Kidney	Non-Cancerous	Immortalized Embyonic Kidney Cells
HK2	ACH-001087	https://depmap.org/portal/cell_line/ACH-001087	Kidney	Non-Cancerous	Immortalized Embyonic Kidney Cells

## Sheet: ccRCC_cell lines
Cell_line	DeepMap_ID	DeepMap_link	Lineage	Lineage_Subtype	Lineage_Sub-Subtype
769P	ACH-000411	https://depmap.org/portal/cell_line/ACH-000411	Kidney	Renal Cell Carcinoma	Renal Clear Cell Carcinoma
786O	ACH-000649	https://depmap.org/portal/cell_line/ACH-000649	Kidney	Renal Cell Carcinoma	Renal Clear Cell Carcinoma
CAKI1	ACH-000433	https://depmap.org/portal/cell_line/ACH-000433	Kidney	Renal Cell Carcinoma	Renal Clear Cell Carcinoma
KMRC1	ACH-000684	https://depmap.org/portal/cell_line/ACH-000684	Kidney	Renal Cell Carcinoma	Renal Clear Cell Carcinoma
KMRC2	ACH-000709	https://depmap.org/portal/cell_line/ACH-000709	Kidney	Renal Cell Carcinoma	Renal Clear Cell Carcinoma
KMRC20	ACH-000250	https://depmap.org/portal/cell_line/ACH-000250	Kidney	Renal Cell Carcinoma	Renal Clear Cell Carcinoma
KMRC3	ACH-000313	https://depmap.org/portal/cell_line/ACH-000313	Kidney	Renal Cell Carcinoma	Renal Clear Cell Carcinoma
OSRC2	ACH-000159	https://depmap.org/portal/cell_line/ACH-000159	Kidney	Renal Cell Carcinoma	Renal Clear Cell Carcinoma
RCC4	ACH-001175	https://depmap.org/portal/cell_line/ACH-001175	Kidney	Renal Cell Carcinoma	Renal Clear Cell Carcinoma
RCCAB	ACH-002187	https://depmap.org/portal/cell_line/ACH-002187	Kidney	Renal Cell Carcinoma	Renal Clear Cell Carcinoma
RCCER	ACH-002188	https://depmap.org/portal/cell_line/ACH-002188	Kidney	Renal Cell Carcinoma	Renal Clear Cell Carcinoma
RCCFG2	ACH-002189	https://depmap.org/portal/cell_line/ACH-002189	Kidney	Renal Cell Carcinoma	Renal Clear Cell Carcinoma
RCCJF	ACH-002190	https://depmap.org/portal/cell_line/ACH-002190	Kidney	Renal Cell Carcinoma	Renal Clear Cell Carcinoma
RCCJW	ACH-002191	https://depmap.org/portal/cell_line/ACH-002191	Kidney	Renal Cell Carcinoma	Renal Clear Cell Carcinoma
RCCMF	ACH-002192	https://depmap.org/portal/cell_line/ACH-002192	Kidney	Renal Cell Carcinoma	Renal Clear Cell Carcinoma
SLR21	ACH-000016	https://depmap.org/portal/cell_line/ACH-000016	Kidney	Renal Cell Carcinoma	Renal Clear Cell Carcinoma
SLR23	ACH-000246	https://depmap.org/portal/cell_line/ACH-000246	Kidney	Renal Cell Carcinoma	Renal Clear Cell Carcinoma
SLR24	ACH-000272	https://depmap.org/portal/cell_line/ACH-000272	Kidney	Renal Cell Carcinoma	Renal Clear Cell Carcinoma
SLR25	ACH-000300	https://depmap.org/portal/cell_line/ACH-000300	Kidney	Renal Cell Carcinoma	Renal Clear Cell Carcinoma
SLR26	ACH-000600	https://depmap.org/portal/cell_line/ACH-000600	Kidney	Renal Cell Carcinoma	Renal Clear Cell Carcinoma
SNU1272	ACH-000513	https://depmap.org/portal/cell_line/ACH-000513	Kidney	Renal Cell Carcinoma	Renal Clear Cell Carcinoma
SNU267	ACH-002528	https://depmap.org/portal/cell_line/ACH-002528	Kidney	Renal Cell Carcinoma	Renal Clear Cell Carcinoma
SNU349	ACH-000907	https://depmap.org/portal/cell_line/ACH-000907	Kidney	Renal Cell Carcinoma	Renal Clear Cell Carcinoma
TK10	ACH-001208	https://depmap.org/portal/cell_line/ACH-001208	Kidney	Renal Cell Carcinoma	Renal Clear Cell Carcinoma
TUHR10TKB	ACH-000459	https://depmap.org/portal/cell_line/ACH-000459	Kidney	Renal Cell Carcinoma	Renal Clear Cell Carcinoma
UMRC2	ACH-001224	https://depmap.org/portal/cell_line/ACH-001224	Kidney	Renal Cell Carcinoma	Renal Clear Cell Carcinoma
UMRC3	ACH-001687	https://depmap.org/portal/cell_line/ACH-001687	Kidney	Renal Cell Carcinoma	Renal Clear Cell Carcinoma
UOK101	ACH-000262	https://depmap.org/portal/cell_line/ACH-000262	Kidney	Renal Cell Carcinoma	Renal Clear Cell Carcinoma

## Sheet: Datasets
Dependency analysis	Plot Configuration					View Options
	Plot type	Points	(Data version) Datasets	Data Type	Feature	Filter	Color by
	Density 1D	Models	DepMap Public 25Q3+Score, Chronos	CRISPR	Gene (single) G6PD	user-defined context (all cell lines classified as renal cell carcinoma)	Model context: ccRCC versus NC and pRCC
	Density 1D	Models	Achiles+DRIVE+MArcotte, DEMETER2	RNAi	Gene (single) G6PD	user-defined context (all cell lines classified as renal cell carcinoma)	Model context: ccRCC versus NC and pRCC
Drug dose curves	Drugs	DeepMap Link	(Data version) Datasets	Cell lines
	LENVATINIB	https://depmap.org/portal/compound/LENVATINIB?tab=dose-curves	CTD^2	786-O, ACHN
			PRISM Repurposing Secondary Screen
	CABOZANTINIB Also known as: XL184, XL-184, COMETRIQ, BMS907351, BMS-907351	https://depmap.org/portal/compound/CABOZANTINIB?tab=dose-curves	CTD^2	786-O, ACHN
			PRISM Repurposing Secondary Screen
